# Supplementary material for: Emergence and clonal expansion of a qacA-harbouring sequence type 45 lineage of methicillin-resistant Staphylococcus aureus
Source: Commun Biol. 2024 Mar 21;7:349. doi: 10.1038/s42003-024-06012-z (PMC10957945; doi:10.1038/s42003-024-06012-z)
Supplement: Supplementary file 5 — Supplementary Data 2 [file 42003_2024_6012_MOESM5_ESM.xlsx]

## Sheet: Sheet1
Supplementary Data 2 - SNP typing of AUSMDU00020487 wild-type and mutants sequenced in this study
Strain	Comment	Chromosome or plasmid	Nucleotide position in reference	Variant type	Reference nucleotide	Strain nucleotide	Coverage	Feature type	Strand	Nucleotide position in gene	Amino acid position in gene	Putative mutation effect	Gene	Putative gene product
AUSMDU00020487_wild-type	wild-type	Chromosome	776476	snp	G	A	A:247 G:5	CDS	+	132/1878	44/625	synonymous_variant c.132G>A p.Thr44Thr		ABC superfamily ATP binding cassette transporter, ABC protein
AUSMDU00020487_wild-type	wild-type	Chromosome	1373093	snp	C	A	A:81 C:3	CDS	-	190/855	64/284	missense_variant c.190G>T p.Val64Phe		hypothetical protein
AUSMDU00020487_wild-type	wild-type	Chromosome	1438197	snp	C	T	T:83 C:2	CDS	+	349/1815	117/604	missense_variant c.349C>T p.Leu117Phe		Oligoendopeptidase F
AUSMDU00020487_wild-type	wild-type	Chromosome	1760266	snp	A	T	T:325 A:16	CDS	-	2187/2631	729/876	synonymous_variant c.2187T>A p.Arg729Arg	polA	DNA-directed DNA polymerase I
AUSMDU00020487_wild-type	wild-type	Chromosome	2583863	del	AATGGATACTATTATC	A	A:15 AATGGATACTATTATC:0	CDS	+	364/1218	122/405	conservative_inframe_deletion c.364_378delACTATTATCATGGAT p.Thr122_Asp126del	mdrP_2	Na(+), Li(+), K(+)/H(+) antiporter
AUSMDU00020487_wild-type_1.1	1st wild-type output isolate from competition replicate 1	Chromosome	776476	snp	G	A	A:214 G:0	CDS	+	132/1878	44/625	synonymous_variant c.132G>A p.Thr44Thr		ABC superfamily ATP binding cassette transporter, ABC protein
AUSMDU00020487_wild-type_1.1	1st wild-type output isolate from competition replicate 1	Chromosome	1373093	snp	C	A	A:107 C:0	CDS	-	190/855	64/284	missense_variant c.190G>T p.Val64Phe		hypothetical protein
AUSMDU00020487_wild-type_1.1	1st wild-type output isolate from competition replicate 1	Chromosome	1438197	snp	C	T	T:70 C:0	CDS	+	349/1815	117/604	missense_variant c.349C>T p.Leu117Phe		Oligoendopeptidase F
AUSMDU00020487_wild-type_1.1	1st wild-type output isolate from competition replicate 1	Chromosome	1760266	snp	A	T	T:289 A:1	CDS	-	2187/2631	729/876	synonymous_variant c.2187T>A p.Arg729Arg	polA	DNA-directed DNA polymerase I
AUSMDU00020487_wild-type_1.1	1st wild-type output isolate from competition replicate 1	Chromosome	2583863	del	AATGGATACTATTATC	A	A:26 AATGGATACTATTATC:0	CDS	+	364/1218	122/405	conservative_inframe_deletion c.364_378delACTATTATCATGGAT p.Thr122_Asp126del	mdrP_2	Na(+), Li(+), K(+)/H(+) antiporter
AUSMDU00020487_wild-type_1.2	2nd wild-type output isolate from competition replicate 1	Chromosome	776476	snp	G	A	A:238 G:0	CDS	+	132/1878	44/625	synonymous_variant c.132G>A p.Thr44Thr		ABC superfamily ATP binding cassette transporter, ABC protein
AUSMDU00020487_wild-type_1.2	2nd wild-type output isolate from competition replicate 1	Chromosome	1373093	snp	C	A	A:80 C:0	CDS	-	190/855	64/284	missense_variant c.190G>T p.Val64Phe		hypothetical protein
AUSMDU00020487_wild-type_1.2	2nd wild-type output isolate from competition replicate 1	Chromosome	1438197	snp	C	T	T:91 C:0	CDS	+	349/1815	117/604	missense_variant c.349C>T p.Leu117Phe		Oligoendopeptidase F
AUSMDU00020487_wild-type_1.2	2nd wild-type output isolate from competition replicate 1	Chromosome	1760266	snp	A	T	T:299 A:0	CDS	-	2187/2631	729/876	synonymous_variant c.2187T>A p.Arg729Arg	polA	DNA-directed DNA polymerase I
AUSMDU00020487_wild-type_1.2	2nd wild-type output isolate from competition replicate 1	Chromosome	2583863	del	AATGGATACTATTATC	A	A:21 AATGGATACTATTATC:0	CDS	+	364/1218	122/405	conservative_inframe_deletion c.364_378delACTATTATCATGGAT p.Thr122_Asp126del	mdrP_2	Na(+), Li(+), K(+)/H(+) antiporter
AUSMDU00020487_wild-type_2.1	1st wild-type output isolate from competition replicate 2	Chromosome	380373	snp	A	G	G:74 A:0
AUSMDU00020487_wild-type_2.1	1st wild-type output isolate from competition replicate 2	Chromosome	776476	snp	G	A	A:190 G:0	CDS	+	132/1878	44/625	synonymous_variant c.132G>A p.Thr44Thr		ABC superfamily ATP binding cassette transporter, ABC protein
AUSMDU00020487_wild-type_2.1	1st wild-type output isolate from competition replicate 2	Chromosome	1373093	snp	C	A	A:69 C:0	CDS	-	190/855	64/284	missense_variant c.190G>T p.Val64Phe		hypothetical protein
AUSMDU00020487_wild-type_2.1	1st wild-type output isolate from competition replicate 2	Chromosome	1438197	snp	C	T	T:68 C:0	CDS	+	349/1815	117/604	missense_variant c.349C>T p.Leu117Phe		Oligoendopeptidase F
AUSMDU00020487_wild-type_2.1	1st wild-type output isolate from competition replicate 2	Chromosome	1760266	snp	A	T	T:301 A:1	CDS	-	2187/2631	729/876	synonymous_variant c.2187T>A p.Arg729Arg	polA	DNA-directed DNA polymerase I
AUSMDU00020487_wild-type_2.1	1st wild-type output isolate from competition replicate 2	Chromosome	1821678	snp	A	G	G:28 A:0
AUSMDU00020487_wild-type_2.1	1st wild-type output isolate from competition replicate 2	Chromosome	1848796	snp	C	T	T:317 C:0	CDS	-	2353/6549	785/2182	missense_variant c.2353G>A p.Ala785Thr	sasC	cell-wall-anchored protein SasC
AUSMDU00020487_wild-type_2.1	1st wild-type output isolate from competition replicate 2	Chromosome	2583863	del	AATGGATACTATTATC	A	A:22 AATGGATACTATTATC:0	CDS	+	364/1218	122/405	conservative_inframe_deletion c.364_378delACTATTATCATGGAT p.Thr122_Asp126del	mdrP_2	Na(+), Li(+), K(+)/H(+) antiporter
AUSMDU00020487_wild-type_2.2	2nd wild-type output isolate from competition replicate 2	Chromosome	776476	snp	G	A	A:233 G:0	CDS	+	132/1878	44/625	synonymous_variant c.132G>A p.Thr44Thr		ABC superfamily ATP binding cassette transporter, ABC protein
AUSMDU00020487_wild-type_2.2	2nd wild-type output isolate from competition replicate 2	Chromosome	983494	snp	G	T	T:111 G:1	CDS	+	1205/1716	402/571	missense_variant c.1205G>T p.Arg402Ile		oligopeptide ABC transporter substrate-binding protein
AUSMDU00020487_wild-type_2.2	2nd wild-type output isolate from competition replicate 2	Chromosome	1328482	snp	C	G	G:275 C:0	CDS	+	22/234	28338	missense_variant c.22C>G p.Gln8Glu	hfq	RNA chaperone, host factor-1 protein
AUSMDU00020487_wild-type_2.2	2nd wild-type output isolate from competition replicate 2	Chromosome	1373093	snp	C	A	A:90 C:0	CDS	-	190/855	64/284	missense_variant c.190G>T p.Val64Phe		hypothetical protein
AUSMDU00020487_wild-type_2.2	2nd wild-type output isolate from competition replicate 2	Chromosome	1428703	snp	T	A	A:99 T:1	CDS	+	678/729	226/242	synonymous_variant c.678T>A p.Arg226Arg	trpA	tryptophan synthase, alpha subunit
AUSMDU00020487_wild-type_2.2	2nd wild-type output isolate from competition replicate 2	Chromosome	1438197	snp	C	T	T:83 C:0	CDS	+	349/1815	117/604	missense_variant c.349C>T p.Leu117Phe		Oligoendopeptidase F
AUSMDU00020487_wild-type_2.2	2nd wild-type output isolate from competition replicate 2	Chromosome	1440216	snp	C	T	T:180 C:0	CDS	-	229/642	77/213	missense_variant c.229G>A p.Ala77Thr	phoU	phosphate uptake regulator
AUSMDU00020487_wild-type_2.2	2nd wild-type output isolate from competition replicate 2	Chromosome	1760266	snp	A	T	T:367 A:2	CDS	-	2187/2631	729/876	synonymous_variant c.2187T>A p.Arg729Arg	polA	DNA-directed DNA polymerase I
AUSMDU00020487_wild-type_2.2	2nd wild-type output isolate from competition replicate 2	Chromosome	1821678	snp	A	G	G:28 A:0
AUSMDU00020487_wild-type_2.2	2nd wild-type output isolate from competition replicate 2	Chromosome	2583863	del	AATGGATACTATTATC	A	A:15 AATGGATACTATTATC:0	CDS	+	364/1218	122/405	conservative_inframe_deletion c.364_378delACTATTATCATGGAT p.Thr122_Asp126del	mdrP_2	Na(+), Li(+), K(+)/H(+) antiporter
AUSMDU00020487_wild-type_3.1	1st wild-type output isolate from competition replicate 3	Chromosome	291913	snp	C	T	T:241 C:0	CDS	+	893/1260	298/419	missense_variant c.893C>T p.Ala298Val		PTS system galactitol-specific IIC component
AUSMDU00020487_wild-type_3.1	1st wild-type output isolate from competition replicate 3	Chromosome	705828	snp	G	A	A:209 G:0	CDS	+	57/1068	19/355	synonymous_variant c.57G>A p.Val19Val		branched-chain amino acid transport system II carrier protein
AUSMDU00020487_wild-type_3.1	1st wild-type output isolate from competition replicate 3	Chromosome	776476	snp	G	A	A:212 G:0	CDS	+	132/1878	44/625	synonymous_variant c.132G>A p.Thr44Thr		ABC superfamily ATP binding cassette transporter, ABC protein
AUSMDU00020487_wild-type_3.1	1st wild-type output isolate from competition replicate 3	Chromosome	1373093	snp	C	A	A:130 C:0	CDS	-	190/855	64/284	missense_variant c.190G>T p.Val64Phe		hypothetical protein
AUSMDU00020487_wild-type_3.1	1st wild-type output isolate from competition replicate 3	Chromosome	1438197	snp	C	T	T:173 C:0	CDS	+	349/1815	117/604	missense_variant c.349C>T p.Leu117Phe		Oligoendopeptidase F
AUSMDU00020487_wild-type_3.1	1st wild-type output isolate from competition replicate 3	Chromosome	1760266	snp	A	T	T:132 A:0	CDS	-	2187/2631	729/876	synonymous_variant c.2187T>A p.Arg729Arg	polA	DNA-directed DNA polymerase I
AUSMDU00020487_wild-type_3.1	1st wild-type output isolate from competition replicate 3	Chromosome	2297215	snp	T	A	A:178 T:0	CDS	-	28/480	10/159	missense_variant c.28A>T p.Asn10Tyr		hypothetical protein
AUSMDU00020487_wild-type_3.1	1st wild-type output isolate from competition replicate 3	Chromosome	2583863	del	AATGGATACTATTATC	A	A:113 AATGGATACTATTATC:0	CDS	+	364/1218	122/405	conservative_inframe_deletion c.364_378delACTATTATCATGGAT p.Thr122_Asp126del	mdrP_2	Na(+), Li(+), K(+)/H(+) antiporter
AUSMDU00020487_wild-type_3.2	2nd wild-type output isolate from competition replicate 3	Chromosome	291913	snp	C	T	T:165 C:0	CDS	+	893/1260	298/419	missense_variant c.893C>T p.Ala298Val		PTS system galactitol-specific IIC component
AUSMDU00020487_wild-type_3.2	2nd wild-type output isolate from competition replicate 3	Chromosome	776476	snp	G	A	A:152 G:0	CDS	+	132/1878	44/625	synonymous_variant c.132G>A p.Thr44Thr		ABC superfamily ATP binding cassette transporter, ABC protein
AUSMDU00020487_wild-type_3.2	2nd wild-type output isolate from competition replicate 3	Chromosome	1373093	snp	C	A	A:102 C:0	CDS	-	190/855	64/284	missense_variant c.190G>T p.Val64Phe		hypothetical protein
AUSMDU00020487_wild-type_3.2	2nd wild-type output isolate from competition replicate 3	Chromosome	1438197	snp	C	T	T:133 C:0	CDS	+	349/1815	117/604	missense_variant c.349C>T p.Leu117Phe		Oligoendopeptidase F
AUSMDU00020487_wild-type_3.2	2nd wild-type output isolate from competition replicate 3	Chromosome	1760266	snp	A	T	T:133 A:0	CDS	-	2187/2631	729/876	synonymous_variant c.2187T>A p.Arg729Arg	polA	DNA-directed DNA polymerase I
AUSMDU00020487_wild-type_3.2	2nd wild-type output isolate from competition replicate 3	Chromosome	2297215	snp	T	A	A:166 T:0	CDS	-	28/480	10/159	missense_variant c.28A>T p.Asn10Tyr		hypothetical protein
AUSMDU00020487_wild-type_3.2	2nd wild-type output isolate from competition replicate 3	Chromosome	2583863	del	AATGGATACTATTATC	A	A:51 AATGGATACTATTATC:0	CDS	+	364/1218	122/405	conservative_inframe_deletion c.364_378delACTATTATCATGGAT p.Thr122_Asp126del	mdrP_2	Na(+), Li(+), K(+)/H(+) antiporter
AUSMDU00020487_wild-type_3.2	2nd wild-type output isolate from competition replicate 3	Plasmid	26181	snp	C	T	T:1621 C:145
AUSMDU00020487_qacA:qacA	ΔqacA:qacA strain	Chromosome	170719	snp	G	T	T:346 G:0	CDS	+	1568/2610	523/869	missense_variant c.1568G>T p.Ser523Ile	adhE	bifunctional acetaldehyde-CoA/alcohol dehydrogenase
AUSMDU00020487_qacA:qacA	ΔqacA:qacA strain	Chromosome	687168	snp	A	T	T:15 A:0
AUSMDU00020487_qacA:qacA	ΔqacA:qacA strain	Chromosome	776476	snp	G	A	A:238 G:0	CDS	+	132/1878	44/625	synonymous_variant c.132G>A p.Thr44Thr		ABC superfamily ATP binding cassette transporter, ABC protein
AUSMDU00020487_qacA:qacA	ΔqacA:qacA strain	Chromosome	1373093	snp	C	A	A:89 C:0	CDS	-	190/855	64/284	missense_variant c.190G>T p.Val64Phe		hypothetical protein
AUSMDU00020487_qacA:qacA	ΔqacA:qacA strain	Chromosome	1436061	snp	T	C	C:99 T:0	CDS	-	912/987	304/328	synonymous_variant c.912A>G p.Gln304Gln	opp-2B	oligopeptide ABC superfamily ATP binding cassette transporter, membrane protein
AUSMDU00020487_qacA:qacA	ΔqacA:qacA strain	Chromosome	1438197	snp	C	T	T:76 C:0	CDS	+	349/1815	117/604	missense_variant c.349C>T p.Leu117Phe		Oligoendopeptidase F
AUSMDU00020487_qacA:qacA	ΔqacA:qacA strain	Chromosome	1760266	snp	A	T	T:373 A:3	CDS	-	2187/2631	729/876	synonymous_variant c.2187T>A p.Arg729Arg	polA	DNA-directed DNA polymerase I
AUSMDU00020487_qacA:qacA	ΔqacA:qacA strain	Chromosome	2583863	del	AATGGATACTATTATC	A	A:19 AATGGATACTATTATC:0	CDS	+	364/1218	122/405	conservative_inframe_deletion c.364_378delACTATTATCATGGAT p.Thr122_Asp126del	mdrP_2	Na(+), Li(+), K(+)/H(+) antiporter
AUSMDU00020487_qacA:qacA	ΔqacA:qacA strain	Chromosome	2598825	snp	T	C	C:282 T:0	CDS	-	720/1545	240/514	synonymous_variant c.720A>G p.Pro240Pro	qacA	antiseptic resistance protein
AUSMDU00020487_qacA:qacA	ΔqacA:qacA strain	Chromosome	2643271	snp	A	T	T:81 A:0	CDS	-	262/1326	88/441	missense_variant c.262T>A p.Leu88Ile		putative membrane protein
AUSMDU00020487_qacA:qacA_1.1	1st ΔqacA:qacA output isolate from competition replicate 1	Chromosome	170719	snp	G	T	T:302 G:0	CDS	+	1568/2610	523/869	missense_variant c.1568G>T p.Ser523Ile	adhE	bifunctional acetaldehyde-CoA/alcohol dehydrogenase
AUSMDU00020487_qacA:qacA_1.1	1st ΔqacA:qacA output isolate from competition replicate 1	Chromosome	687168	snp	A	T	T:21 A:0
AUSMDU00020487_qacA:qacA_1.1	1st ΔqacA:qacA output isolate from competition replicate 1	Chromosome	776476	snp	G	A	A:202 G:0	CDS	+	132/1878	44/625	synonymous_variant c.132G>A p.Thr44Thr		ABC superfamily ATP binding cassette transporter, ABC protein
AUSMDU00020487_qacA:qacA_1.1	1st ΔqacA:qacA output isolate from competition replicate 1	Chromosome	1373093	snp	C	A	A:116 C:0	CDS	-	190/855	64/284	missense_variant c.190G>T p.Val64Phe		hypothetical protein
AUSMDU00020487_qacA:qacA_1.1	1st ΔqacA:qacA output isolate from competition replicate 1	Chromosome	1436061	snp	T	C	C:88 T:0	CDS	-	912/987	304/328	synonymous_variant c.912A>G p.Gln304Gln	opp-2B	oligopeptide ABC superfamily ATP binding cassette transporter, membrane protein
AUSMDU00020487_qacA:qacA_1.1	1st ΔqacA:qacA output isolate from competition replicate 1	Chromosome	1438197	snp	C	T	T:61 C:0	CDS	+	349/1815	117/604	missense_variant c.349C>T p.Leu117Phe		Oligoendopeptidase F
AUSMDU00020487_qacA:qacA_1.1	1st ΔqacA:qacA output isolate from competition replicate 1	Chromosome	1760266	snp	A	T	T:264 A:0	CDS	-	2187/2631	729/876	synonymous_variant c.2187T>A p.Arg729Arg	polA	DNA-directed DNA polymerase I
AUSMDU00020487_qacA:qacA_1.1	1st ΔqacA:qacA output isolate from competition replicate 1	Chromosome	2321817	snp	A	T	T:117 A:0	CDS	-	280/855	94/284	missense_variant c.280T>A p.Tyr94Asn		membrane-bound metalloendopeptidase
AUSMDU00020487_qacA:qacA_1.1	1st ΔqacA:qacA output isolate from competition replicate 1	Chromosome	2583863	del	AATGGATACTATTATC	A	A:17 AATGGATACTATTATC:0	CDS	+	364/1218	122/405	conservative_inframe_deletion c.364_378delACTATTATCATGGAT p.Thr122_Asp126del	mdrP_2	Na(+), Li(+), K(+)/H(+) antiporter
AUSMDU00020487_qacA:qacA_1.1	1st ΔqacA:qacA output isolate from competition replicate 1	Chromosome	2598825	snp	T	C	C:234 T:0	CDS	-	720/1545	240/514	synonymous_variant c.720A>G p.Pro240Pro	qacA	antiseptic resistance protein
AUSMDU00020487_qacA:qacA_1.1	1st ΔqacA:qacA output isolate from competition replicate 1	Chromosome	2643271	snp	A	T	T:83 A:1	CDS	-	262/1326	88/441	missense_variant c.262T>A p.Leu88Ile		putative membrane protein
AUSMDU00020487_qacA:qacA_1.1	1st ΔqacA:qacA output isolate from competition replicate 1	Chromosome	2684768	snp	C	G	G:122 C:0	CDS	-	654/672	218/223	missense_variant c.654G>C p.Trp218Cys		nitroreductase family protein
AUSMDU00020487_qacA:qacA_1.2	2nd ΔqacA:qacA output isolate from competition replicate 1	Chromosome	170719	snp	G	T	T:362 G:0	CDS	+	1568/2610	523/869	missense_variant c.1568G>T p.Ser523Ile	adhE	bifunctional acetaldehyde-CoA/alcohol dehydrogenase
AUSMDU00020487_qacA:qacA_1.2	2nd ΔqacA:qacA output isolate from competition replicate 1	Chromosome	519068	snp	A	T	T:265 A:0	CDS	+	135/927	45/308	synonymous_variant c.135A>T p.Thr45Thr	holB	DNA polymerase III, delta prime subunit
AUSMDU00020487_qacA:qacA_1.2	2nd ΔqacA:qacA output isolate from competition replicate 1	Chromosome	687168	snp	A	T	T:31 A:0
AUSMDU00020487_qacA:qacA_1.2	2nd ΔqacA:qacA output isolate from competition replicate 1	Chromosome	776476	snp	G	A	A:271 G:0	CDS	+	132/1878	44/625	synonymous_variant c.132G>A p.Thr44Thr		ABC superfamily ATP binding cassette transporter, ABC protein
AUSMDU00020487_qacA:qacA_1.2	2nd ΔqacA:qacA output isolate from competition replicate 1	Chromosome	1373093	snp	C	A	A:142 C:0	CDS	-	190/855	64/284	missense_variant c.190G>T p.Val64Phe		hypothetical protein
AUSMDU00020487_qacA:qacA_1.2	2nd ΔqacA:qacA output isolate from competition replicate 1	Chromosome	1436061	snp	T	C	C:94 T:0	CDS	-	912/987	304/328	synonymous_variant c.912A>G p.Gln304Gln	opp-2B	oligopeptide ABC superfamily ATP binding cassette transporter, membrane protein
AUSMDU00020487_qacA:qacA_1.2	2nd ΔqacA:qacA output isolate from competition replicate 1	Chromosome	1438197	snp	C	T	T:79 C:0	CDS	+	349/1815	117/604	missense_variant c.349C>T p.Leu117Phe		Oligoendopeptidase F
AUSMDU00020487_qacA:qacA_1.2	2nd ΔqacA:qacA output isolate from competition replicate 1	Chromosome	1583522	snp	G	A	A:249 G:0	CDS	-	286/450	96/149	missense_variant c.286C>T p.His96Tyr	fur	Ferric uptake regulation protein Fur
AUSMDU00020487_qacA:qacA_1.2	2nd ΔqacA:qacA output isolate from competition replicate 1	Chromosome	1760266	snp	A	T	T:320 A:1	CDS	-	2187/2631	729/876	synonymous_variant c.2187T>A p.Arg729Arg	polA	DNA-directed DNA polymerase I
AUSMDU00020487_qacA:qacA_1.2	2nd ΔqacA:qacA output isolate from competition replicate 1	Chromosome	2321817	snp	A	T	T:168 A:0	CDS	-	280/855	94/284	missense_variant c.280T>A p.Tyr94Asn		membrane-bound metalloendopeptidase
AUSMDU00020487_qacA:qacA_1.2	2nd ΔqacA:qacA output isolate from competition replicate 1	Chromosome	2583863	del	AATGGATACTATTATC	A	A:27 AATGGATACTATTATC:0	CDS	+	364/1218	122/405	conservative_inframe_deletion c.364_378delACTATTATCATGGAT p.Thr122_Asp126del	mdrP_2	Na(+), Li(+), K(+)/H(+) antiporter
AUSMDU00020487_qacA:qacA_1.2	2nd ΔqacA:qacA output isolate from competition replicate 1	Chromosome	2598825	snp	T	C	C:297 T:0	CDS	-	720/1545	240/514	synonymous_variant c.720A>G p.Pro240Pro	qacA	antiseptic resistance protein
AUSMDU00020487_qacA:qacA_1.2	2nd ΔqacA:qacA output isolate from competition replicate 1	Chromosome	2643271	snp	A	T	T:138 A:0	CDS	-	262/1326	88/441	missense_variant c.262T>A p.Leu88Ile		putative membrane protein
AUSMDU00020487_qacA:qacA_1.2	2nd ΔqacA:qacA output isolate from competition replicate 1	Chromosome	2684768	snp	C	G	G:149 C:1	CDS	-	654/672	218/223	missense_variant c.654G>C p.Trp218Cys		nitroreductase family protein
AUSMDU00020487_qacA:qacA_2.1	1st ΔqacA:qacA output isolate from competition replicate 2	Chromosome	170719	snp	G	T	T:351 G:0	CDS	+	1568/2610	523/869	missense_variant c.1568G>T p.Ser523Ile	adhE	bifunctional acetaldehyde-CoA/alcohol dehydrogenase
AUSMDU00020487_qacA:qacA_2.1	1st ΔqacA:qacA output isolate from competition replicate 2	Chromosome	687168	snp	A	T	T:19 A:1
AUSMDU00020487_qacA:qacA_2.1	1st ΔqacA:qacA output isolate from competition replicate 2	Chromosome	776476	snp	G	A	A:235 G:0	CDS	+	132/1878	44/625	synonymous_variant c.132G>A p.Thr44Thr		ABC superfamily ATP binding cassette transporter, ABC protein
AUSMDU00020487_qacA:qacA_2.1	1st ΔqacA:qacA output isolate from competition replicate 2	Chromosome	1373093	snp	C	A	A:100 C:0	CDS	-	190/855	64/284	missense_variant c.190G>T p.Val64Phe		hypothetical protein
AUSMDU00020487_qacA:qacA_2.1	1st ΔqacA:qacA output isolate from competition replicate 2	Chromosome	1436061	snp	T	C	C:99 T:0	CDS	-	912/987	304/328	synonymous_variant c.912A>G p.Gln304Gln	opp-2B	oligopeptide ABC superfamily ATP binding cassette transporter, membrane protein
AUSMDU00020487_qacA:qacA_2.1	1st ΔqacA:qacA output isolate from competition replicate 2	Chromosome	1438197	snp	C	T	T:74 C:0	CDS	+	349/1815	117/604	missense_variant c.349C>T p.Leu117Phe		Oligoendopeptidase F
AUSMDU00020487_qacA:qacA_2.1	1st ΔqacA:qacA output isolate from competition replicate 2	Chromosome	1760266	snp	A	T	T:328 A:0	CDS	-	2187/2631	729/876	synonymous_variant c.2187T>A p.Arg729Arg	polA	DNA-directed DNA polymerase I
AUSMDU00020487_qacA:qacA_2.1	1st ΔqacA:qacA output isolate from competition replicate 2	Chromosome	1891846	snp	C	T	T:73 C:0	CDS	+	278/573	93/190	missense_variant c.278C>T p.Ser93Leu		hypothetical protein
AUSMDU00020487_qacA:qacA_2.1	1st ΔqacA:qacA output isolate from competition replicate 2	Chromosome	2236808	snp	G	A	A:150 G:0
AUSMDU00020487_qacA:qacA_2.1	1st ΔqacA:qacA output isolate from competition replicate 2	Chromosome	2321817	snp	A	T	T:145 A:1	CDS	-	280/855	94/284	missense_variant c.280T>A p.Tyr94Asn		membrane-bound metalloendopeptidase
AUSMDU00020487_qacA:qacA_2.1	1st ΔqacA:qacA output isolate from competition replicate 2	Chromosome	2583863	del	AATGGATACTATTATC	A	A:18 AATGGATACTATTATC:0	CDS	+	364/1218	122/405	conservative_inframe_deletion c.364_378delACTATTATCATGGAT p.Thr122_Asp126del	mdrP_2	Na(+), Li(+), K(+)/H(+) antiporter
AUSMDU00020487_qacA:qacA_2.1	1st ΔqacA:qacA output isolate from competition replicate 2	Chromosome	2598825	snp	T	C	C:268 T:1	CDS	-	720/1545	240/514	synonymous_variant c.720A>G p.Pro240Pro	qacA	antiseptic resistance protein
AUSMDU00020487_qacA:qacA_2.1	1st ΔqacA:qacA output isolate from competition replicate 2	Chromosome	2643271	snp	A	T	T:112 A:0	CDS	-	262/1326	88/441	missense_variant c.262T>A p.Leu88Ile		putative membrane protein
AUSMDU00020487_qacA:qacA_2.1	1st ΔqacA:qacA output isolate from competition replicate 2	Chromosome	2684768	snp	C	G	G:187 C:0	CDS	-	654/672	218/223	missense_variant c.654G>C p.Trp218Cys		nitroreductase family protein
AUSMDU00020487_qacA:qacA_2.2	2nd ΔqacA:qacA output isolate from competition replicate 2	Chromosome	170719	snp	G	T	T:403 G:0	CDS	+	1568/2610	523/869	missense_variant c.1568G>T p.Ser523Ile	adhE	bifunctional acetaldehyde-CoA/alcohol dehydrogenase
AUSMDU00020487_qacA:qacA_2.2	2nd ΔqacA:qacA output isolate from competition replicate 2	Chromosome	687168	snp	A	T	T:20 A:1
AUSMDU00020487_qacA:qacA_2.2	2nd ΔqacA:qacA output isolate from competition replicate 2	Chromosome	776476	snp	G	A	A:283 G:0	CDS	+	132/1878	44/625	synonymous_variant c.132G>A p.Thr44Thr		ABC superfamily ATP binding cassette transporter, ABC protein
AUSMDU00020487_qacA:qacA_2.2	2nd ΔqacA:qacA output isolate from competition replicate 2	Chromosome	1373093	snp	C	A	A:116 C:0	CDS	-	190/855	64/284	missense_variant c.190G>T p.Val64Phe		hypothetical protein
AUSMDU00020487_qacA:qacA_2.2	2nd ΔqacA:qacA output isolate from competition replicate 2	Chromosome	1436061	snp	T	C	C:96 T:0	CDS	-	912/987	304/328	synonymous_variant c.912A>G p.Gln304Gln	opp-2B	oligopeptide ABC superfamily ATP binding cassette transporter, membrane protein
AUSMDU00020487_qacA:qacA_2.2	2nd ΔqacA:qacA output isolate from competition replicate 2	Chromosome	1438197	snp	C	T	T:80 C:0	CDS	+	349/1815	117/604	missense_variant c.349C>T p.Leu117Phe		Oligoendopeptidase F
AUSMDU00020487_qacA:qacA_2.2	2nd ΔqacA:qacA output isolate from competition replicate 2	Chromosome	1760266	snp	A	T	T:370 A:0	CDS	-	2187/2631	729/876	synonymous_variant c.2187T>A p.Arg729Arg	polA	DNA-directed DNA polymerase I
AUSMDU00020487_qacA:qacA_2.2	2nd ΔqacA:qacA output isolate from competition replicate 2	Chromosome	2216050	snp	G	T	T:238 G:0	CDS	-	355/861	119/286	missense_variant c.355C>A p.Pro119Thr		acetyltransferase
AUSMDU00020487_qacA:qacA_2.2	2nd ΔqacA:qacA output isolate from competition replicate 2	Chromosome	2236808	snp	G	A	A:150 G:0
AUSMDU00020487_qacA:qacA_2.2	2nd ΔqacA:qacA output isolate from competition replicate 2	Chromosome	2321817	snp	A	T	T:184 A:1	CDS	-	280/855	94/284	missense_variant c.280T>A p.Tyr94Asn		membrane-bound metalloendopeptidase
AUSMDU00020487_qacA:qacA_2.2	2nd ΔqacA:qacA output isolate from competition replicate 2	Chromosome	2539446	snp	G	T	T:180 G:0
AUSMDU00020487_qacA:qacA_2.2	2nd ΔqacA:qacA output isolate from competition replicate 2	Chromosome	2583863	del	AATGGATACTATTATC	A	A:16 AATGGATACTATTATC:0	CDS	+	364/1218	122/405	conservative_inframe_deletion c.364_378delACTATTATCATGGAT p.Thr122_Asp126del	mdrP_2	Na(+), Li(+), K(+)/H(+) antiporter
AUSMDU00020487_qacA:qacA_2.2	2nd ΔqacA:qacA output isolate from competition replicate 2	Chromosome	2598825	snp	T	C	C:263 T:0	CDS	-	720/1545	240/514	synonymous_variant c.720A>G p.Pro240Pro	qacA	antiseptic resistance protein
AUSMDU00020487_qacA:qacA_2.2	2nd ΔqacA:qacA output isolate from competition replicate 2	Chromosome	2643271	snp	A	T	T:103 A:0	CDS	-	262/1326	88/441	missense_variant c.262T>A p.Leu88Ile		putative membrane protein
AUSMDU00020487_qacA:qacA_2.2	2nd ΔqacA:qacA output isolate from competition replicate 2	Chromosome	2684768	snp	C	G	G:137 C:0	CDS	-	654/672	218/223	missense_variant c.654G>C p.Trp218Cys		nitroreductase family protein
AUSMDU00020487_qacA:qacA_2.2	2nd ΔqacA:qacA output isolate from competition replicate 2	Chromosome	2833164	snp	G	T	T:336 G:1	CDS	-	934/1554	312/517	missense_variant c.934C>A p.Pro312Thr		hypothetical protein
AUSMDU00020487_qacA:qacA_3.1	1st ΔqacA:qacA output isolate from competition replicate 3	Chromosome	170719	snp	G	T	T:461 G:0	CDS	+	1568/2610	523/869	missense_variant c.1568G>T p.Ser523Ile	adhE	bifunctional acetaldehyde-CoA/alcohol dehydrogenase
AUSMDU00020487_qacA:qacA_3.1	1st ΔqacA:qacA output isolate from competition replicate 3	Chromosome	462978	snp	A	T	T:120 A:1	CDS	+	60/783	20/260	synonymous_variant c.60A>T p.Ile20Ile	lpl2	staphylococcal tandem lipoprotein
AUSMDU00020487_qacA:qacA_3.1	1st ΔqacA:qacA output isolate from competition replicate 3	Chromosome	687168	snp	A	T	T:34 A:0
AUSMDU00020487_qacA:qacA_3.1	1st ΔqacA:qacA output isolate from competition replicate 3	Chromosome	704775	snp	T	C	C:66 T:0
AUSMDU00020487_qacA:qacA_3.1	1st ΔqacA:qacA output isolate from competition replicate 3	Chromosome	709471	snp	C	A	A:137 C:0	CDS	-	37/507	13/168	missense_variant c.37G>T p.Val13Leu		acetyltransferase, GNAT family
AUSMDU00020487_qacA:qacA_3.1	1st ΔqacA:qacA output isolate from competition replicate 3	Chromosome	774499	snp	C	T	T:111 C:0	CDS	+	372/1941	124/646	synonymous_variant c.372C>T p.Asp124Asp		phosphoglycerol transferase I
AUSMDU00020487_qacA:qacA_3.1	1st ΔqacA:qacA output isolate from competition replicate 3	Chromosome	776476	snp	G	A	A:267 G:0	CDS	+	132/1878	44/625	synonymous_variant c.132G>A p.Thr44Thr		ABC superfamily ATP binding cassette transporter, ABC protein
AUSMDU00020487_qacA:qacA_3.1	1st ΔqacA:qacA output isolate from competition replicate 3	Chromosome	1373093	snp	C	A	A:104 C:0	CDS	-	190/855	64/284	missense_variant c.190G>T p.Val64Phe		hypothetical protein
AUSMDU00020487_qacA:qacA_3.1	1st ΔqacA:qacA output isolate from competition replicate 3	Chromosome	1436061	snp	T	C	C:128 T:0	CDS	-	912/987	304/328	synonymous_variant c.912A>G p.Gln304Gln	opp-2B	oligopeptide ABC superfamily ATP binding cassette transporter, membrane protein
AUSMDU00020487_qacA:qacA_3.1	1st ΔqacA:qacA output isolate from competition replicate 3	Chromosome	1438197	snp	C	T	T:90 C:0	CDS	+	349/1815	117/604	missense_variant c.349C>T p.Leu117Phe		Oligoendopeptidase F
AUSMDU00020487_qacA:qacA_3.1	1st ΔqacA:qacA output isolate from competition replicate 3	Chromosome	1760266	snp	A	T	T:365 A:0	CDS	-	2187/2631	729/876	synonymous_variant c.2187T>A p.Arg729Arg	polA	DNA-directed DNA polymerase I
AUSMDU00020487_qacA:qacA_3.1	1st ΔqacA:qacA output isolate from competition replicate 3	Chromosome	2349710	snp	G	A	A:375 G:1
AUSMDU00020487_qacA:qacA_3.1	1st ΔqacA:qacA output isolate from competition replicate 3	Chromosome	2583863	del	AATGGATACTATTATC	A	A:27 AATGGATACTATTATC:0	CDS	+	364/1218	122/405	conservative_inframe_deletion c.364_378delACTATTATCATGGAT p.Thr122_Asp126del	mdrP_2	Na(+), Li(+), K(+)/H(+) antiporter
AUSMDU00020487_qacA:qacA_3.1	1st ΔqacA:qacA output isolate from competition replicate 3	Chromosome	2598825	snp	T	C	C:358 T:0	CDS	-	720/1545	240/514	synonymous_variant c.720A>G p.Pro240Pro	qacA	antiseptic resistance protein
AUSMDU00020487_qacA:qacA_3.1	1st ΔqacA:qacA output isolate from competition replicate 3	Chromosome	2643271	snp	A	T	T:118 A:0	CDS	-	262/1326	88/441	missense_variant c.262T>A p.Leu88Ile		putative membrane protein
AUSMDU00020487_qacA:qacA_3.2	2nd ΔqacA:qacA output isolate from competition replicate 3	Chromosome	170719	snp	G	T	T:389 G:0	CDS	+	1568/2610	523/869	missense_variant c.1568G>T p.Ser523Ile	adhE	bifunctional acetaldehyde-CoA/alcohol dehydrogenase
AUSMDU00020487_qacA:qacA_3.2	2nd ΔqacA:qacA output isolate from competition replicate 3	Chromosome	460554	snp	A	T	T:37 A:0	CDS	+	623/696	208/231	missense_variant c.623A>T p.Lys208Ile	ssl11	superantigen-like protein 11
AUSMDU00020487_qacA:qacA_3.2	2nd ΔqacA:qacA output isolate from competition replicate 3	Chromosome	687168	snp	A	T	T:34 A:0
AUSMDU00020487_qacA:qacA_3.2	2nd ΔqacA:qacA output isolate from competition replicate 3	Chromosome	776476	snp	G	A	A:261 G:0	CDS	+	132/1878	44/625	synonymous_variant c.132G>A p.Thr44Thr		ABC superfamily ATP binding cassette transporter, ABC protein
AUSMDU00020487_qacA:qacA_3.2	2nd ΔqacA:qacA output isolate from competition replicate 3	Chromosome	1373093	snp	C	A	A:101 C:0	CDS	-	190/855	64/284	missense_variant c.190G>T p.Val64Phe		hypothetical protein
AUSMDU00020487_qacA:qacA_3.2	2nd ΔqacA:qacA output isolate from competition replicate 3	Chromosome	1436061	snp	T	C	C:93 T:0	CDS	-	912/987	304/328	synonymous_variant c.912A>G p.Gln304Gln	opp-2B	oligopeptide ABC superfamily ATP binding cassette transporter, membrane protein
AUSMDU00020487_qacA:qacA_3.2	2nd ΔqacA:qacA output isolate from competition replicate 3	Chromosome	1438197	snp	C	T	T:56 C:0	CDS	+	349/1815	117/604	missense_variant c.349C>T p.Leu117Phe		Oligoendopeptidase F
AUSMDU00020487_qacA:qacA_3.2	2nd ΔqacA:qacA output isolate from competition replicate 3	Chromosome	1760266	snp	A	T	T:342 A:0	CDS	-	2187/2631	729/876	synonymous_variant c.2187T>A p.Arg729Arg	polA	DNA-directed DNA polymerase I
AUSMDU00020487_qacA:qacA_3.2	2nd ΔqacA:qacA output isolate from competition replicate 3	Chromosome	2349710	snp	G	A	A:343 G:1
AUSMDU00020487_qacA:qacA_3.2	2nd ΔqacA:qacA output isolate from competition replicate 3	Chromosome	2583863	del	AATGGATACTATTATC	A	A:17 AATGGATACTATTATC:0	CDS	+	364/1218	122/405	conservative_inframe_deletion c.364_378delACTATTATCATGGAT p.Thr122_Asp126del	mdrP_2	Na(+), Li(+), K(+)/H(+) antiporter
AUSMDU00020487_qacA:qacA_3.2	2nd ΔqacA:qacA output isolate from competition replicate 3	Chromosome	2598825	snp	T	C	C:292 T:0	CDS	-	720/1545	240/514	synonymous_variant c.720A>G p.Pro240Pro	qacA	antiseptic resistance protein
AUSMDU00020487_qacA:qacA_3.2	2nd ΔqacA:qacA output isolate from competition replicate 3	Chromosome	2643271	snp	A	T	T:110 A:0	CDS	-	262/1326	88/441	missense_variant c.262T>A p.Leu88Ile		putative membrane protein
AUSMDU00020487_qacA	ΔqacA strain	Chromosome	776476	snp	G	A	A:244 G:0	CDS	+	132/1878	44/625	synonymous_variant c.132G>A p.Thr44Thr		ABC superfamily ATP binding cassette transporter, ABC protein
AUSMDU00020487_qacA	ΔqacA strain	Chromosome	1373093	snp	C	A	A:182 C:0	CDS	-	190/855	64/284	missense_variant c.190G>T p.Val64Phe		hypothetical protein
AUSMDU00020487_qacA	ΔqacA strain	Chromosome	1436061	snp	T	C	C:236 T:0	CDS	-	912/987	304/328	synonymous_variant c.912A>G p.Gln304Gln	opp-2B	oligopeptide ABC superfamily ATP binding cassette transporter, membrane protein
AUSMDU00020487_qacA	ΔqacA strain	Chromosome	1438197	snp	C	T	T:231 C:0	CDS	+	349/1815	117/604	missense_variant c.349C>T p.Leu117Phe		Oligoendopeptidase F
AUSMDU00020487_qacA	ΔqacA strain	Chromosome	1760266	snp	A	T	T:209 A:0	CDS	-	2187/2631	729/876	synonymous_variant c.2187T>A p.Arg729Arg	polA	DNA-directed DNA polymerase I
AUSMDU00020487_qacA	ΔqacA strain	Chromosome	2583863	del	AATGGATACTATTATC	A	A:140 AATGGATACTATTATC:0	CDS	+	364/1218	122/405	conservative_inframe_deletion c.364_378delACTATTATCATGGAT p.Thr122_Asp126del	mdrP_2	Na(+), Li(+), K(+)/H(+) antiporter
