# Supplementary material for: Emergence and clonal expansion of a qacA-harbouring sequence type 45 lineage of methicillin-resistant Staphylococcus aureus
Source: Commun Biol. 2024 Mar 21;7:349. doi: 10.1038/s42003-024-06012-z (PMC10957945; doi:10.1038/s42003-024-06012-z)
Supplement: Supplementary file 6 — Supplementary Data 3 [file 42003_2024_6012_MOESM6_ESM.xlsx]

## Sheet: Sheet1
Supplementary Data 3 - Characterisation of genetic elements surrounding qacA
Gene position	Locus tag in reference	Product	Clade C1 (N=108)		Clade C2A (N=13)		Clade C2B (N=94)		Clade C3 (N=3)		Clade C4 (N=67)		Clade C5 (N=9)		Clade C6 (N=76)		Clade C7 (N=3)		Reference
			Synteny (%)	Dosage (Average copy per isolate)	Synteny (%)	Dosage (Average copy per isolate)	Synteny (%)	Dosage (Average copy per isolate)	Synteny (%)	Dosage (Average copy per isolate)	Synteny (%)	Dosage (Average copy per isolate)	Synteny (%)	Dosage (Average copy per isolate)	Synteny (%)	Dosage (Average copy per isolate)	Synteny (%)	Dosage (Average copy per isolate)	Synteny (%)	Dosage (Average copy per isolate)
1	group_3374	MFS family major facilitator transporter	100	1	100	1	100	1	100	1	100	1	100	1	100	1	100	1	100	1
2	opuCD	glycine betaine/L-proline ABC superfamily ATP binding cassette transporter, membrane protein	100	1	100	1	100	1	100	1	100	1	100	1	100	1	100	1	100	1
3	opuCC	glycine betaine/L-proline ABC superfamily ATP binding cassette transporter, binding protein	100	1	100	1	100	1	100	1	100	1	100	1	100	1	100	1	100	1
4	group_3931	glycine betaine/choline ABC superfamily ATP binding cassette transporter, membrane protein	100	1	100	1	100	1	100	1	100	1	100	1	100	1	100	1	100	1
5	opuCA	glycine betaine/choline ABC superfamily ATP binding cassette transporter, ABC protein	100	1	100	1	100	1	100	1	100	1	100	1	100	1	100	1	100	1
6	group_154	hypothetical protein	0	1	0	1	0	1	0	1	0	1	0	1	0	1	0	1	0	1
7	group_76	hypothetical protein	100	1.98148	15.3846	1.5	87.234	2.12088	100	2	100	2.07463	88.8889	1.875	98.6842	1.94737	100	2	100	2
8	group_429	hypothetical protein	100	1	15.3846	1	81.9149	1	100	1	100	1	88.8889	1	97.3684	1	100	1	100	1
9	group_1697	hypothetical protein	100	1	15.3846	1	63.8298	1	100	1	98.5075	1	100	1	92.1053	1	100	1	100	1
10	cadD	cadmium resistance permease, CadD	100	1	15.3846	1	63.8298	1	100	1	97.0149	1	100	1	92.1053	1	100	1	100	1
11	cadX	putative cadmium efflux system accessory protein	99.0741	1	15.3846	1	88.2979	1	100	1	97.0149	1	100	1	98.6842	1	100	1	100	1
12	group_431	hypothetical protein	99.0741	1	7.69231	1	69.1489	1	100	1	89.5522	1	11.1111	1	98.6842	1	100	1	100	1
13	sdrD_1	Ser-Asp rich fibrinogen/bone sialoprotein-binding protein SdrD	0	3.57407	0	3.61538	0	3.97872	0	3	5.97015	4.26866	0	3.33333	0.657895	4.13158	0	3.33333	0	4
14	group_155	hypothetical protein	0	1	0	1	0	1	0	1	0	1	0	1	0	1	0	1	0	1
15	group_746	hypothetical protein	99.0741	1	7.69231	1	71.2766	1	100	1	68.6567	1	100	1	71.0526	1	100	1	100	1
16	group_1215	hypothetical protein	99.0741	1	15.3846	1	88.2979	1	100	1	97.0149	1	100	1	96.0526	1	0	0	100	1
17	group_20	hypothetical protein	99.0741	1.02804	15.3846	1	70.2128	1.0303	100	1	91.0448	1.43548	100	1	93.4211	1.02778	0	0	100	1
18	group_14	hypothetical protein	99.0741	2	7.69231	2	45.7447	1.85915	100	2	4.47761	1.83871	100	2	52.6316	1.07407	0	0	100	2
19	group_95	hypothetical protein	99.0741	1	0	1	47.8723	1	100	1	41.791	1	0	2	64.4737	1	0	0	100	1
20	group_96	hypothetical protein	99.0741	1	7.69231	1	47.8723	1	100	1	59.7015	1	100	1	97.3684	1.02667	0	0	100	1
21	mdrP_2	Na(+), Li(+), K(+)/H(+) antiporter	99.0741	1.00926	23.0769	1	84.0426	1.08791	100	1	59.7015	1	100	1.22222	96.0526	1	0	0	100	1
22	hin_2	DNA-invertase hin	99.0741	1	30.7692	1	95.7447	1	100	1	61.194	1	100	1	98.6842	1	0	0	100	1
23	group_743	putative ATPase/transposase	99.0741	1.00935	30.7692	1	97.8723	1	100	1	61.194	1	100	1	98.6842	1	0	1	100	1
24	group_1212	transposase for transposon Tn552	99.0741	1	30.7692	1	98.9362	1	100	1	61.194	1	100	1	98.6842	1	33.3333	1	100	1
25	hin_1	DNA-invertase hin	99.0741	1	23.0769	1	97.8723	1	100	1	61.194	1	100	1	98.6842	1	33.3333	1	100	1
26	group_744	transcriptional repressor	99.0741	1	30.7692	1	87.234	1	100	1	10.4478	1	100	1	97.3684	1	33.3333	1	100	1
27	blaR1	beta-lactamase regulatory protein	99.0741	1	30.7692	1	87.234	1	100	1	95.5224	1.01562	100	1	98.6842	1.01333	33.3333	1	100	1
28	blaZ	beta-lactamase precursor, BlaZ	99.0741	1	30.7692	1	72.3404	1	100	1	88.0597	1	100	1	85.5263	1	33.3333	1	100	1
29	group_209	hypothetical protein	99.0741	1.02804	23.0769	1	61.7021	1	100	1	0	0	0	0	0	0	0	0	100	1
30	group_444	bifunctional acetyltransferase/phosphotransferase	0	1	0	1	0	1	0	1	0	0	0	0	0	0	0	0	0	1
31	group_1741	GNAT family acetyltransferase	98.1481	1	23.0769	1	64.8936	1	100	1	0	0	0	0	0	0	0	0	100	1
32	group_1245	putative membrane protein	0	1	0	1	0	1	0	0	0	0	0	0	1.31579	1	0	0	0	1
33	qacA	antiseptic resistance protein	43.5185	1	15.3846	1	61.6822	1	0	1	0	0	0	0	1.31579	1	0	0	100	1
34	qacR	antiseptic resistance protein	90.7407	1.93458	30.7692	2.25	80.8511	1.88095	100	2	0	1	0	1	1.31579	1	0	0	100	2
35	group_282	zinc-binding alcohol dehydrogenase	99.0741	1	30.7692	1.25	86.1702	1.01136	100	1	95.5224	1	100	1	97.3684	1	0	0	100	1
36	sep_3	enterotoxin P, phage associated	99.0741	1	30.7692	1.25	65.9574	1.01205	100	1	92.5373	1	100	1	97.3684	1	0	0	100	1
37	sep_2	enterotoxin P, phage associated	99.0741	1	30.7692	1.25	78.7234	1.01316	100	1	97.0149	1	100	1	97.3684	1	0	0	100	1
38	group_63	hypothetical protein	99.0741	1.00935	0	1	58.5106	1.26562	100	1	49.2537	1.01587	100	1	69.7368	1	0	0	100	1
39	group_210	enterotoxin P, phage associated	99.0741	1	30.7692	1	52.1277	1	100	1	88.0597	1	100	1	96.0526	1	0	0	100	1
40	group_1143	hypothetical protein	98.1481	1	30.7692	1	69.1489	1	0	0	73.1343	1	0	0	86.8421	1	0	1	100	1
41	group_31	membrane protein	99.0741	1	30.7692	1	72.3404	1.05479	0	0	71.6418	1	0	0	85.5263	1	33.3333	1	100	1
42	group_1638	hypothetical protein	99.0741	1	0	1	32.9787	1	0	0	76.1194	1	0	0	92.1053	1	33.3333	1	100	1
43	group_402	ABC transporter (ATP-binding protein)	99.0741	1	30.7692	1	80.8511	1	0	0	76.1194	1	0	0	92.1053	1	33.3333	1	100	1
44	group_1144	hypothetical protein	99.0741	1	30.7692	1	90.4255	1	0	0	76.1194	1	0	0	92.1053	1	100	1	100	1
45	group_693	hypothetical protein	99.0741	1	30.7692	1	90.4255	1	0	1	76.1194	1	100	1	92.1053	1	66.6667	1	100	1
46	group_74	putative replication-associated protein	100	1.01852	30.7692	1	94.6809	1	100	1	94.0299	1.01538	100	1	98.6842	1.01316	100	1	100	1
47	group_1639	hypothetical protein	100	1	30.7692	1	94.6809	1	100	1	94.0299	1	100	1	98.6842	1	100	1	100	1
48	pnbA	para-nitrobenzyl esterase chain A	100	1	30.7692	1	97.8723	1	100	1	98.5075	1	33.3333	1	100	1	66.6667	1	100	1
